# Supplementary material for: Prevalence and Predictors of Liver Fibrosis in People Living with Hepatitis B in Senegal
Source: Viruses. 2022 Jul 24;14(8):1614. doi: 10.3390/v14081614 (PMC9331503; doi:10.3390/v14081614)
Supplement: Supplementary file 1 [file viruses-14-01614-s001.zip]

Archive with 1 entries (1 files):
- viruses-1783192-supplementary.pdf
